# Supplementary material for: Injectable and Conductive Polyurethane Gel with Load-Responsive Antibiosis for Sustained Root Canal Disinfection
Source: Gels. 2025 May 7;11(5):346. doi: 10.3390/gels11050346 (PMC12111077; doi:10.3390/gels11050346)
Supplement: Supplementary file 1 [file gels-11-00346-s001.zip]

Archive with 2 entries (2 files):
- Supplementary Information.pdf
- Video S1.mp4
